# Supplementary material for: Stage-specific IFN-induced and IFN gene expression reveal convergence of type I and type II IFN and highlight their role in both acute and chronic stage of pathogenic SIV infection
Source: PLoS One. 2018 Jan 11;13(1):e0190334. doi: 10.1371/journal.pone.0190334 (PMC5764266; doi:10.1371/journal.pone.0190334)
Supplement: S1 Table — (XLSX) [file pone.0190334.s006.xlsx]

## Sheet: primers
Supplementary Table 1: Primers and probes. Sequences of the primers and probes used for quantitative RT-PCR analysis. All sequences are shown 5’ to 3’.
Target	Forward	Reverse
IFNgamma	AATGTCCAACGCAAAGCAGT	ATTGGGATGCTCTTCGACCT
IRF9	AGCCACAGGAAGGTACAGAC	AGTAGTCTGGCTCTGGAGGA
MXA	AGCGCATCTCCAGCCACATC	TTCCGCTTGTCGCTGGTGTC
HPRT	AATTATGGACAGGACTGAACGTCT	TCCAGCAGGTCAGCAAAGAATTTAT
GADPH	GAAATCCCATCACCATCTTCCAGG	GAGCCCCAGCCTTCTCCATG
