# Supplementary material for: Stage-specific IFN-induced and IFN gene expression reveal convergence of type I and type II IFN and highlight their role in both acute and chronic stage of pathogenic SIV infection
Source: PLoS One. 2018 Jan 11;13(1):e0190334. doi: 10.1371/journal.pone.0190334 (PMC5764266; doi:10.1371/journal.pone.0190334)
Supplement: S2 Table — (XLSX) [file pone.0190334.s007.xlsx]

## Sheet: Supplementary Table 2
Supplementary Table 2: Functional enrichment analysis of PLNs, RBs, and PBMCs at D9 and M3. Global functional enrichment analysis was performed by IPA on all differentially expressed genes independently of their FC. The highest and lowest –log (p-values) of all significant functions within each category are given for both D9 and M3 p.i. for each tissue, including PLNs (A) RBs (B), and PBMCs (C).
Supplementary Table 2A
Category	AnalysisName	p-value
Cellular Function and Maintenance	LN_d9	3,46E-19-2,57E-05
Cellular Function and Maintenance	LN_m3	5,51E-07-5,21E-04
Hematological System Development and Function	LN_d9	8,54E-19-7,03E-05
Hematological System Development and Function	LN_m3	1,87E-06-5,98E-04
Tissue Morphology	LN_d9	8,54E-19-5,16E-05
Tissue Morphology	LN_m3	2,4E-06-4,3E-04
Antimicrobial Response	LN_d9	1,63E-18-3,91E-05
Antimicrobial Response	LN_m3	9,32E-07-1,91E-04
Inflammatory Response	LN_d9	1,63E-18-6,51E-05
Inflammatory Response	LN_m3	9,32E-07-5,98E-04
Infectious Disease	LN_d9	1,47E-16-6,34E-05
Infectious Disease	LN_m3	1,16E-05-5,98E-04
Immunological Disease	LN_d9	2,46E-16-6,39E-05
Immunological Disease	LN_m3	7,46E-09-5,21E-04
Cell Death and Survival	LN_d9	1,16E-14-6,51E-05
Cell Death and Survival	LN_m3	5,18E-15-4,76E-04
Cell-To-Cell Signaling and Interaction	LN_d9	4,04E-14-7,03E-05
Cell-To-Cell Signaling and Interaction	LN_m3	4,13E-06-4,97E-04
Immune Cell Trafficking	LN_d9	4,04E-14-7,03E-05
Immune Cell Trafficking	LN_m3	5,38E-06-5,98E-04
Dermatological Diseases and Conditions	LN_d9	6,65E-14-5,74E-05
Dermatological Diseases and Conditions	LN_m3	1,3E-04-4,54E-04
Cellular Development	LN_d9	3,94E-13-6,31E-05
Cellular Development	LN_m3	1,87E-10-5,89E-04
Cellular Growth and Proliferation	LN_d9	3,94E-13-5,55E-05
Cellular Growth and Proliferation	LN_m3	1,41E-13-5,9E-04
Gastrointestinal Disease	LN_d9	1,82E-12-5,49E-05
Gastrointestinal Disease	LN_m3	2E-10-5,98E-04
Ophthalmic Disease	LN_d9	1,82E-12-1,21E-05
Ophthalmic Disease	LN_m3	1,39E-06-1,39E-06
Cardiovascular Disease	LN_d9	9,07E-12-1,8E-05
Cardiovascular Disease	LN_m3	1,22E-04-1,22E-04
Connective Tissue Disorders	LN_d9	9,4E-12-6,39E-05
Connective Tissue Disorders	LN_m3	2,29E-04-5,98E-04
Inflammatory Disease	LN_d9	9,4E-12-6,4E-05
Inflammatory Disease	LN_m3	2,29E-04-2,29E-04
Skeletal and Muscular Disorders	LN_d9	9,4E-12-6,39E-05
Skeletal and Muscular Disorders	LN_m3	4,96E-07-5,98E-04
Cellular Movement	LN_d9	2,93E-11-6,79E-05
Cellular Movement	LN_m3	8,22E-09-5,87E-04
Tissue Development	LN_d9	4,34E-11-7,03E-05
Tissue Development	LN_m3	1,84E-05-5,98E-04
Free Radical Scavenging	LN_d9	5,17E-11-9,79E-06
Organismal Survival	LN_d9	6,96E-11-2,1E-05
Organismal Survival	LN_m3	4,57E-09-2,02E-04
Hematopoiesis	LN_d9	3,97E-10-6,31E-05
Hematopoiesis	LN_m3	2,12E-06-4,14E-04
Hepatic System Disease	LN_d9	4,1E-10-5,49E-05
Hepatic System Disease	LN_m3	2E-10-2,72E-04
Organismal Injury and Abnormalities	LN_d9	4,1E-10-6,4E-05
Organismal Injury and Abnormalities	LN_m3	3,5E-11-5,98E-04
Endocrine System Disorders	LN_d9	4,95E-10-5,97E-09
Endocrine System Disorders	LN_m3	9,1E-09-1,88E-04
Metabolic Disease	LN_d9	4,95E-10-3,69E-07
Metabolic Disease	LN_m3	1,86E-04-1,86E-04
Cell-mediated Immune Response	LN_d9	1,55E-09-4,14E-05
Cell-mediated Immune Response	LN_m3	1,04E-05-3,5E-04
Cell Signaling	LN_d9	7,65E-09-1,84E-05
Cell Signaling	LN_m3	4,97E-05-4,97E-05
Neurological Disease	LN_d9	8,13E-09-3,97E-05
Neurological Disease	LN_m3	1,31E-06-5,98E-04
Humoral Immune Response	LN_d9	1,06E-08-2,27E-05
Humoral Immune Response	LN_m3	5,98E-04-5,98E-04
Cellular Compromise	LN_d9	1,26E-08-2,37E-06
Cellular Compromise	LN_m3	9,48E-06-5,9E-04
Digestive System Development and Function	LN_d9	2,09E-08-5,47E-05
Digestive System Development and Function	LN_m3	3,19E-04-3,19E-04
Hepatic System Development and Function	LN_d9	2,09E-08-5,47E-05
Hepatic System Development and Function	LN_m3	2,35E-04-2,35E-04
Organ Development	LN_d9	2,09E-08-5,47E-05
Organ Development	LN_m3	4,72E-05-5,59E-04
Lipid Metabolism	LN_d9	2,78E-08-6,51E-05
Small Molecule Biochemistry	LN_d9	2,78E-08-6,51E-05
Small Molecule Biochemistry	LN_m3	4,97E-05-3,99E-04
Molecular Transport	LN_d9	1,08E-07-5,94E-05
Molecular Transport	LN_m3	4,97E-05-4,97E-05
Vitamin and Mineral Metabolism	LN_d9	1,08E-07-1,08E-07
Vitamin and Mineral Metabolism	LN_m3	4,97E-05-4,97E-05
Cancer	LN_d9	1,12E-07-6,54E-05
Cancer	LN_m3	5,97E-12-5,9E-04
Tumor Morphology	LN_d9	2,54E-07-6,43E-05
Tumor Morphology	LN_m3	8,16E-10-4,89E-04
Lymphoid Tissue Structure and Development	LN_d9	4,18E-07-1,27E-05
Lymphoid Tissue Structure and Development	LN_m3	9,29E-06-8,81E-05
Connective Tissue Development and Function	LN_d9	6,59E-07-1,01E-05
Connective Tissue Development and Function	LN_m3	3,79E-05-5,59E-04
Protein Synthesis	LN_d9	8,35E-07-6,27E-05
Respiratory Disease	LN_d9	8,62E-07-6,18E-05
Respiratory Disease	LN_m3	3,07E-04-3,43E-04
Cardiovascular System Development and Function	LN_d9	2,43E-06-6,57E-05
Cardiovascular System Development and Function	LN_m3	2,59E-04-2,59E-04
Organismal Development	LN_d9	2,43E-06-3,54E-05
Organismal Development	LN_m3	1,56E-06-5,59E-04
Hematological Disease	LN_d9	4,69E-06-5,04E-05
Hematological Disease	LN_m3	2,3E-09-4,96E-04
Cellular Assembly and Organization	LN_d9	5,38E-06-5,38E-06
Cellular Assembly and Organization	LN_m3	2,23E-19-5,21E-04
Embryonic Development	LN_d9	1,01E-05-4,83E-05
Embryonic Development	LN_m3	4,72E-05-5,59E-04
Skeletal and Muscular System Development and Function	LN_d9	1,01E-05-1,01E-05
Skeletal and Muscular System Development and Function	LN_m3	4,72E-05-5,59E-04
Cell Morphology	LN_d9	1,12E-05-6,51E-05
Cell Morphology	LN_m3	1,27E-07-5,71E-04
Antigen Presentation	LN_d9	3,27E-05-3,27E-05
Drug Metabolism	LN_d9	3,9E-05-3,9E-05
Protein Degradation	LN_d9	4,12E-05-4,12E-05
Hypersensitivity Response	LN_d9	4,19E-05-4,19E-05
Renal and Urological Disease	LN_d9	6,4E-05-6,4E-05
Renal and Urological Disease	LN_m3	1,5E-04-1,5E-04
Gene Expression	LN_d9	6,94E-05-6,94E-05
Gene Expression	LN_m3	3,52E-04-5,98E-04
Post-Translational Modification	LN_m3	2,62E-04-2,62E-04
Cellular Response to Therapeutics	LN_m3	3,14E-04-3,14E-04
Cell Cycle	LN_m3	3,56E-23-5,9E-04
DNA Replication, Recombination, and Repair	LN_m3	2,23E-19-5,4E-04
Nucleic Acid Metabolism	LN_m3	3,99E-04-3,99E-04
Visual System Development and Function	LN_m3	1,6E-04-1,6E-04
Organ Morphology	LN_m3	4,72E-05-4,81E-04
Hair and Skin Development and Function	LN_m3	2,72E-04-2,72E-04
Nervous System Development and Function	LN_m3	2,27E-04-5,89E-04
Renal and Urological System Development and Function	LN_m3	3,69E-04-3,97E-04
Reproductive System Development and Function	LN_m3	5,04E-05-5,14E-04
Organismal Functions	LN_m3	3,19E-05-5,82E-04
Endocrine System Development and Function	LN_m3	5,64E-05-1,2E-04
Developmental Disorder	LN_m3	5,98E-04-5,98E-04
Reproductive System Disease	LN_m3	3,5E-11-1,88E-04
Dental Disease	LN_m3	5,98E-04-5,98E-04
Hereditary Disorder	LN_m3	2,54E-04-2,54E-04
Supplementary Table 2B
Category	AnalysisName	p-value
Antimicrobial Response	BR_d9	1,69E-14-3,02E-03
Antimicrobial Response	BR_m3	1,33E-03-1,33E-02
Inflammatory Response	BR_d9	1,69E-14-3,34E-03
Inflammatory Response	BR_m3	5,26E-07-1,95E-02
Infectious Disease	BR_d9	2,39E-11-3,23E-03
Infectious Disease	BR_m3	8,63E-06-1,82E-02
Cell Signaling	BR_d9	5,54E-11-1,66E-03
Cell Signaling	BR_m3	7,57E-04-1,29E-02
Connective Tissue Disorders	BR_d9	1,57E-09-3,02E-03
Connective Tissue Disorders	BR_m3	4,92E-04-3,59E-03
Inflammatory Disease	BR_d9	1,57E-09-3,34E-03
Inflammatory Disease	BR_m3	4,92E-04-1,73E-02
Skeletal and Muscular Disorders	BR_d9	1,57E-09-2,23E-03
Skeletal and Muscular Disorders	BR_m3	4,92E-04-1,02E-02
Immunological Disease	BR_d9	3,82E-09-1,79E-03
Immunological Disease	BR_m3	1,86E-04-1,74E-02
Cell Death and Survival	BR_d9	5,32E-09-3,58E-03
Cell Death and Survival	BR_m3	2,23E-05-1,95E-02
Dermatological Diseases and Conditions	BR_d9	6,46E-09-1,01E-03
Dermatological Diseases and Conditions	BR_m3	2,66E-03-1,35E-02
Endocrine System Disorders	BR_d9	8,91E-09-1,99E-03
Endocrine System Disorders	BR_m3	3,97E-05-1,82E-02
Gastrointestinal Disease	BR_d9	8,91E-09-3,34E-03
Gastrointestinal Disease	BR_m3	3,97E-05-1,82E-02
Metabolic Disease	BR_d9	8,91E-09-1,06E-03
Metabolic Disease	BR_m3	3,97E-05-1,7E-02
Cellular Growth and Proliferation	BR_d9	1,12E-08-3,6E-03
Cellular Growth and Proliferation	BR_m3	1,92E-03-1,76E-02
Organismal Survival	BR_d9	1,65E-08-1,69E-03
Organismal Survival	BR_m3	1,14E-03-7,14E-03
Cancer	BR_d9	1,02E-06-3,57E-03
Cancer	BR_m3	3,6E-05-1,83E-02
Cell-To-Cell Signaling and Interaction	BR_d9	2,65E-06-3,49E-03
Cell-To-Cell Signaling and Interaction	BR_m3	2,59E-05-1,95E-02
Hematological System Development and Function	BR_d9	2,65E-06-3,55E-03
Hematological System Development and Function	BR_m3	2,59E-05-1,95E-02
Immune Cell Trafficking	BR_d9	4,95E-06-3,55E-03
Immune Cell Trafficking	BR_m3	2,59E-05-1,95E-02
Cellular Development	BR_d9	5,09E-06-3,52E-03
Cellular Development	BR_m3	3,6E-05-1,76E-02
Neurological Disease	BR_d9	8,98E-06-3,02E-03
Neurological Disease	BR_m3	4,21E-04-1,73E-02
Hematopoiesis	BR_d9	8,98E-06-3,1E-03
Hematopoiesis	BR_m3	1,01E-03-1,52E-02
Lymphoid Tissue Structure and Development	BR_d9	8,98E-06-2,85E-03
Lymphoid Tissue Structure and Development	BR_m3	1,02E-02-1,4E-02
Cellular Movement	BR_d9	1,06E-05-3,55E-03
Cellular Movement	BR_m3	5,1E-03-1,95E-02
Ophthalmic Disease	BR_d9	1,33E-05-1,01E-03
Ophthalmic Disease	BR_m3	1,07E-02-1,07E-02
Organismal Injury and Abnormalities	BR_d9	1,52E-05-3,47E-03
Organismal Injury and Abnormalities	BR_m3	4,21E-04-1,85E-02
Renal and Urological Disease	BR_d9	1,52E-05-1,85E-03
Renal and Urological Disease	BR_m3	5,1E-03-1,74E-02
Tissue Morphology	BR_d9	2,08E-05-3,03E-03
Tissue Morphology	BR_m3	8,01E-04-1,92E-02
Humoral Immune Response	BR_d9	2,34E-05-3,02E-03
Embryonic Development	BR_d9	2,46E-05-3,28E-03
Embryonic Development	BR_m3	1,74E-03-1,88E-02
Hair and Skin Development and Function	BR_d9	2,46E-05-2,46E-05
Hair and Skin Development and Function	BR_m3	8,67E-04-1,13E-02
Renal and Urological System Development and Function	BR_d9	2,46E-05-1,85E-03
Renal and Urological System Development and Function	BR_m3	3,3E-03-1,5E-02
Tumor Morphology	BR_d9	3,27E-05-1,75E-03
Tumor Morphology	BR_m3	3,6E-05-1,64E-02
Cardiovascular Disease	BR_d9	4,03E-05-3,47E-03
Cardiovascular Disease	BR_m3	7,32E-03-1,35E-02
Cellular Function and Maintenance	BR_d9	4,05E-05-2,72E-03
Cellular Function and Maintenance	BR_m3	4,21E-04-1,76E-02
Nervous System Development and Function	BR_d9	4,19E-05-3,02E-03
Nervous System Development and Function	BR_m3	2,23E-05-1,95E-02
Psychological Disorders	BR_d9	4,8E-05-3,02E-03
Psychological Disorders	BR_m3	1,49E-03-1,94E-02
Tissue Development	BR_d9	6,16E-05-3,6E-03
Tissue Development	BR_m3	4,21E-04-1,74E-02
Antigen Presentation	BR_d9	6,27E-05-6,27E-05
Protein Synthesis	BR_d9	6,27E-05-2,36E-03
Protein Synthesis	BR_m3	2,09E-03-1,95E-02
Gene Expression	BR_d9	8,06E-05-2,38E-03
Gene Expression	BR_m3	2,95E-03-1,96E-02
Hematological Disease	BR_d9	8,75E-05-3,32E-03
Hematological Disease	BR_m3	2,17E-03-1,83E-02
Cardiovascular System Development and Function	BR_d9	9,79E-05-3,36E-03
Cardiovascular System Development and Function	BR_m3	1,02E-03-1,86E-02
Organismal Development	BR_d9	9,79E-05-2,89E-03
Organismal Development	BR_m3	3,87E-06-1,88E-02
Nucleic Acid Metabolism	BR_d9	1,03E-04-3,02E-03
Nucleic Acid Metabolism	BR_m3	1,02E-03-7,38E-03
Small Molecule Biochemistry	BR_d9	1,03E-04-3,02E-03
Small Molecule Biochemistry	BR_m3	1,02E-03-1,34E-02
Reproductive System Disease	BR_d9	1,63E-04-8,46E-04
Reproductive System Disease	BR_m3	1,58E-03-1,82E-02
Lipid Metabolism	BR_d9	2,32E-04-2,65E-03
Lipid Metabolism	BR_m3	6,22E-03-1,29E-02
Cell Morphology	BR_d9	3,21E-04-3,49E-03
Cell Morphology	BR_m3	4,21E-04-1,92E-02
Organ Development	BR_d9	4,59E-04-2,67E-03
Organ Development	BR_m3	4,06E-03-1,74E-02
Reproductive System Development and Function	BR_d9	4,59E-04-2,67E-03
Reproductive System Development and Function	BR_m3	3,3E-03-1,5E-02
DNA Replication, Recombination, and Repair	BR_d9	4,9E-04-3,02E-03
DNA Replication, Recombination, and Repair	BR_m3	1,02E-03-1,02E-02
Developmental Disorder	BR_d9	4,9E-04-4,9E-04
Developmental Disorder	BR_m3	1,09E-03-1,35E-02
Hereditary Disorder	BR_d9	4,9E-04-3,02E-03
Hereditary Disorder	BR_m3	2,29E-03-1,7E-02
Carbohydrate Metabolism	BR_d9	4,97E-04-2,65E-03
Carbohydrate Metabolism	BR_m3	6,64E-03-1,29E-02
Cellular Compromise	BR_d9	5,58E-04-3,58E-03
Cellular Compromise	BR_m3	8,01E-04-1,59E-02
Organ Morphology	BR_d9	5,88E-04-3,52E-03
Organ Morphology	BR_m3	2,79E-05-1,62E-02
Skeletal and Muscular System Development and Function	BR_d9	5,88E-04-3,52E-03
Skeletal and Muscular System Development and Function	BR_m3	1,02E-03-1,62E-02
Molecular Transport	BR_d9	5,98E-04-1,67E-03
Molecular Transport	BR_m3	9,6E-04-1,34E-02
Cellular Assembly and Organization	BR_d9	6,91E-04-1,09E-03
Cellular Assembly and Organization	BR_m3	4,21E-04-1,7E-02
Drug Metabolism	BR_d9	9,47E-04-1,37E-03
Drug Metabolism	BR_m3	2,29E-03-1,13E-02
Auditory Disease	BR_d9	1,05E-03-1,05E-03
Auditory Disease	BR_m3	2,29E-03-2,29E-03
Respiratory Disease	BR_d9	1,09E-03-3,28E-03
Respiratory Disease	BR_m3	4,35E-03-1,85E-02
Respiratory System Development and Function	BR_d9	1,09E-03-1,09E-03
Respiratory System Development and Function	BR_m3	2,63E-03-1,93E-02
Behavior	BR_d9	1,11E-03-2,11E-03
Behavior	BR_m3	3,13E-03-1,59E-02
Digestive System Development and Function	BR_d9	1,37E-03-1,37E-03
Digestive System Development and Function	BR_m3	6,35E-03-1,88E-02
Cell Cycle	BR_d9	1,98E-03-1,98E-03
Cell Cycle	BR_m3	4,21E-04-1,29E-02
Hepatic System Disease	BR_d9	1,98E-03-2,02E-03
Hepatic System Disease	BR_m3	1,49E-03-9,3E-03
Connective Tissue Development and Function	BR_d9	2,37E-03-3,02E-03
Connective Tissue Development and Function	BR_m3	4,21E-04-1,62E-02
Energy Production	BR_d9	2,77E-03-2,77E-03
Post-Translational Modification	BR_d9	2,88E-03-2,88E-03
Post-Translational Modification	BR_m3	1,07E-02-1,29E-02
Cell-mediated Immune Response	BR_m3	7,52E-03-1,4E-02
Vitamin and Mineral Metabolism	BR_m3	7,38E-03-1,13E-02
Amino Acid Metabolism	BR_m3	1,29E-02-1,29E-02
Visual System Development and Function	BR_m3	1,35E-02-1,35E-02
Hepatic System Development and Function	BR_m3	6,35E-03-9,3E-03
Endocrine System Development and Function	BR_m3	1,74E-02-1,74E-02
Supplementary Table 2C
Category	AnalysisName	p-value
Cellular Function and Maintenance	PBMC_d9	2,78E-35-1,19E-05
Cellular Function and Maintenance	PBMC_m3	2,99E-18-3,88E-05
Cell Death and Survival	PBMC_d9	1,65E-24-1,76E-05
Cell Death and Survival	PBMC_m3	1,47E-16-4,47E-05
Cell-To-Cell Signaling and Interaction	PBMC_d9	6,73E-24-1,76E-05
Cell-To-Cell Signaling and Interaction	PBMC_m3	5,75E-15-4,3E-05
Hematological System Development and Function	PBMC_d9	6,73E-24-1,95E-05
Hematological System Development and Function	PBMC_m3	4,23E-16-4,44E-05
Immune Cell Trafficking	PBMC_d9	6,73E-24-1,95E-05
Immune Cell Trafficking	PBMC_m3	3,06E-20-4,44E-05
Inflammatory Response	PBMC_d9	6,73E-24-1,76E-05
Inflammatory Response	PBMC_m3	1,11E-19-4,44E-05
Tissue Morphology	PBMC_d9	2,53E-23-1,39E-05
Tissue Morphology	PBMC_m3	1,03E-11-4,07E-05
Immunological Disease	PBMC_d9	1,84E-22-1,87E-05
Immunological Disease	PBMC_m3	2,73E-16-3,88E-05
Infectious Disease	PBMC_d9	6,14E-22-1,88E-05
Infectious Disease	PBMC_m3	9,91E-20-3,88E-05
Cellular Development	PBMC_d9	1,1E-19-1,89E-05
Cellular Development	PBMC_m3	5,89E-15-4,39E-05
Connective Tissue Disorders	PBMC_d9	2,83E-19-1,24E-05
Connective Tissue Disorders	PBMC_m3	8,35E-11-8,32E-06
Inflammatory Disease	PBMC_d9	2,83E-19-1,72E-05
Inflammatory Disease	PBMC_m3	1,42E-13-3,94E-05
Skeletal and Muscular Disorders	PBMC_d9	2,83E-19-1,14E-05
Skeletal and Muscular Disorders	PBMC_m3	8,35E-11-8,32E-06
Neurological Disease	PBMC_d9	2,97E-19-9,55E-06
Neurological Disease	PBMC_m3	1,09E-10-1,27E-05
Hematopoiesis	PBMC_d9	2,12E-18-1,21E-05
Hematopoiesis	PBMC_m3	5,89E-15-3,6E-05
Protein Synthesis	PBMC_d9	1,16E-17-1,86E-05
Protein Synthesis	PBMC_m3	1,05E-10-3,89E-05
Lymphoid Tissue Structure and Development	PBMC_d9	3,32E-17-6,23E-06
Lymphoid Tissue Structure and Development	PBMC_m3	1,85E-12-2,79E-05
Humoral Immune Response	PBMC_d9	1,2E-16-1,86E-05
Humoral Immune Response	PBMC_m3	2,19E-10-3,36E-05
Cellular Growth and Proliferation	PBMC_d9	1,86E-16-1,89E-05
Cellular Growth and Proliferation	PBMC_m3	7,4E-10-4,39E-05
Cellular Movement	PBMC_d9	7,35E-16-1,95E-05
Cellular Movement	PBMC_m3	1,68E-20-3,86E-05
Antimicrobial Response	PBMC_d9	3,6E-15-7,85E-15
Antimicrobial Response	PBMC_m3	3,66E-17-7,78E-07
Cell-mediated Immune Response	PBMC_d9	1,01E-14-1,76E-05
Cell-mediated Immune Response	PBMC_m3	1,06E-10-4,28E-05
Endocrine System Disorders	PBMC_d9	2,76E-14-1,71E-10
Endocrine System Disorders	PBMC_m3	9,67E-15-7,79E-07
Gastrointestinal Disease	PBMC_d9	2,76E-14-1,72E-05
Gastrointestinal Disease	PBMC_m3	9,67E-15-3,63E-05
Metabolic Disease	PBMC_d9	2,76E-14-5,57E-10
Metabolic Disease	PBMC_m3	9,67E-15-7,79E-07
Organismal Survival	PBMC_d9	3,48E-14-8,69E-06
Organismal Survival	PBMC_m3	1,16E-10-5,96E-06
Cell Morphology	PBMC_d9	3,96E-14-6,9E-06
Cell Morphology	PBMC_m3	5,01E-11-4,44E-05
Tissue Development	PBMC_d9	6,07E-13-1,89E-05
Tissue Development	PBMC_m3	2,47E-12-4,44E-05
Respiratory Disease	PBMC_d9	9,64E-13-1,63E-05
Respiratory Disease	PBMC_m3	1,9E-13-8,02E-06
Dermatological Diseases and Conditions	PBMC_d9	1,87E-12-8,19E-06
Dermatological Diseases and Conditions	PBMC_m3	3,61E-16-2,51E-05
Cell Signaling	PBMC_d9	2,35E-11-1,75E-05
Cell Signaling	PBMC_m3	5,65E-07-3,88E-05
Cancer	PBMC_d9	7,28E-11-1,49E-05
Cancer	PBMC_m3	7,57E-10-4,11E-05
Tumor Morphology	PBMC_d9	7,28E-11-8,89E-06
Tumor Morphology	PBMC_m3	4,05E-06-4,05E-06
Organ Morphology	PBMC_d9	1,31E-10-6,23E-06
Organ Morphology	PBMC_m3	3,46E-08-2,79E-05
Hepatic System Disease	PBMC_d9	5,12E-10-1,72E-05
Hepatic System Disease	PBMC_m3	2,11E-08-3,63E-05
Organismal Injury and Abnormalities	PBMC_d9	5,12E-10-9,62E-06
Organismal Injury and Abnormalities	PBMC_m3	4,37E-11-3,94E-05
Cardiovascular Disease	PBMC_d9	1,45E-09-7,62E-07
Cardiovascular Disease	PBMC_m3	4,74E-08-4,36E-05
Renal and Urological Disease	PBMC_d9	1,88E-09-9,61E-08
Renal and Urological Disease	PBMC_m3	3,77E-06-3,94E-05
Hematological Disease	PBMC_d9	2,48E-09-1,87E-05
Hematological Disease	PBMC_m3	1,57E-07-3,88E-05
Free Radical Scavenging	PBMC_d9	4,58E-09-7,27E-07
Free Radical Scavenging	PBMC_m3	3,15E-08-1,02E-05
Cellular Compromise	PBMC_d9	6,52E-09-4,48E-06
Cellular Compromise	PBMC_m3	1,38E-05-1,38E-05
Small Molecule Biochemistry	PBMC_d9	1,19E-08-1,19E-08
Small Molecule Biochemistry	PBMC_m3	5,65E-07-1,96E-05
Cell Cycle	PBMC_d9	1,27E-08-9,71E-07
Cell Cycle	PBMC_m3	1E-05-1E-05
Antigen Presentation	PBMC_d9	1,45E-07-1,45E-07
Embryonic Development	PBMC_d9	1,87E-07-1,89E-05
Embryonic Development	PBMC_m3	4,72E-07-2,41E-05
Organ Development	PBMC_d9	1,87E-07-1,89E-05
Organ Development	PBMC_m3	4,72E-07-3,71E-05
Organismal Development	PBMC_d9	1,87E-07-1,89E-05
Organismal Development	PBMC_m3	3,46E-08-2,41E-05
Connective Tissue Development and Function	PBMC_d9	1,9E-07-1,89E-05
Connective Tissue Development and Function	PBMC_m3	9,06E-07-3,71E-05
Ophthalmic Disease	PBMC_d9	2,39E-07-2,39E-07
Ophthalmic Disease	PBMC_m3	8,23E-07-2,68E-05
Molecular Transport	PBMC_d9	6,51E-07-2,93E-06
Molecular Transport	PBMC_m3	1,62E-08-4,03E-05
Vitamin and Mineral Metabolism	PBMC_d9	6,51E-07-1,05E-06
Vitamin and Mineral Metabolism	PBMC_m3	7,68E-06-3,88E-05
Digestive System Development and Function	PBMC_d9	6,71E-07-1,72E-05
Digestive System Development and Function	PBMC_m3	3,46E-08-3,63E-05
Hair and Skin Development and Function	PBMC_d9	1,82E-06-1,82E-06
Renal and Urological System Development and Function	PBMC_d9	1,82E-06-1,82E-06
Skeletal and Muscular System Development and Function	PBMC_d9	2,26E-06-1,89E-05
Skeletal and Muscular System Development and Function	PBMC_m3	5,65E-07-3,71E-05
Cardiovascular System Development and Function	PBMC_d9	4,06E-06-1,51E-05
DNA Replication, Recombination, and Repair	PBMC_d9	5,77E-06-1,74E-05
DNA Replication, Recombination, and Repair	PBMC_m3	4,15E-05-4,15E-05
Gene Expression	PBMC_d9	6,86E-06-1,07E-05
Gene Expression	PBMC_m3	8,82E-06-8,82E-06
Post-Translational Modification	PBMC_d9	7,09E-06-1,75E-05
Hypersensitivity Response	PBMC_d9	8,75E-06-8,75E-06
Developmental Disorder	PBMC_d9	1,65E-05-1,65E-05
Developmental Disorder	PBMC_m3	5,69E-06-5,69E-06
Hepatic System Development and Function	PBMC_d9	1,72E-05-1,72E-05
Hepatic System Development and Function	PBMC_m3	2,79E-05-3,63E-05
Carbohydrate Metabolism	PBMC_m3	1,96E-05-1,96E-05
Cellular Assembly and Organization	PBMC_m3	2,76E-05-4,23E-05
Drug Metabolism	PBMC_m3	2,73E-06-2,73E-06
Lipid Metabolism	PBMC_m3	1,15E-06-1,96E-05
Protein Trafficking	PBMC_m3	1,93E-05-1,93E-05
Nervous System Development and Function	PBMC_m3	7,98E-07-4,23E-05
Behavior	PBMC_m3	2,4E-06-4,5E-06
Reproductive System Disease	PBMC_m3	4,37E-11-3,16E-05
Hereditary Disorder	PBMC_m3	1,21E-05-1,21E-05
Psychological Disorders	PBMC_m3	2,24E-09-1,21E-05
