# Supplementary material for: Stage-specific IFN-induced and IFN gene expression reveal convergence of type I and type II IFN and highlight their role in both acute and chronic stage of pathogenic SIV infection
Source: PLoS One. 2018 Jan 11;13(1):e0190334. doi: 10.1371/journal.pone.0190334 (PMC5764266; doi:10.1371/journal.pone.0190334)
Supplement: S3 Table — (XLSX) [file pone.0190334.s008.xlsx]

## Sheet: Supplementary Table 2
Supplementary Table 3: List of ISGs differentially expressed at either D9 (A), M3 (B), or both time points (C) with their mean FC and associated functions.
Supplementary Table 3A
Gene symbol	Fold induction Day 9										Associated Functions
ANKRD22	39.174	Immunological Disease
ANKRD22	39.174	Immunological Disease
PTX3	16.194	Cellular Movement		Immune Cell Trafficking		Immune Cell Trafficking		Inflammatory Disease		Inflammatory Response		Cell-To-Cell Signaling and Interaction			Cell Signaling
TNFAIP6	14.385	Cellular Movement		Inflammatory Disease		Inflammatory Response		Immunological Disease
IFIT5	11.307	Inflammatory Response		Antimicrobial Response
CCL11	10.965	Cellular Movement		Immune Cell Trafficking		Inflammatory Disease		Infectious Diseases		Cell-To-Cell Signaling and Interaction			Cell-mediated Immune Response
GPR141	10.128	Immunological Disease
ALPL	9.02	Cellular Movement		Inflammatory Disease		Inflammatory Response		Immunological Disease
PLA1A	8.468	Organismal Injury and Abnormalities
DHRS9	8.383	Immunological Disease
GBP2	7.61	Inflammatory Disease		Infectious Diseases		Immunological Disease
SIGLEC9	7	Cellular Movement		Immune Cell Trafficking		Inflammatory Response		Cell-To-Cell Signaling and Interaction
GBP6	6.899	Inflammatory Disease		Inflammatory Response		Immunological Disease
NMI	6.586	Immune Cell Trafficking		Inflammatory Disease		Infectious Diseases		Inflammatory Response
AQP4	6.372	Cellular Movement		Infectious Diseases		Inflammatory Response		Cell-To-Cell Signaling and Interaction
LAP3	6.214	Inflammatory Disease		Inflammatory Response		Immunological Disease
NLRP3	6.2	Cellular Movement		Immune Cell Trafficking		Inflammatory Disease		Infectious Diseases		Inflammatory Response		Cell-To-Cell Signaling and Interaction			Immunological Disease		Antimicrobial Response		Cell-mediated Immune Response
TLR2	6.182	Cellular Movement		Immune Cell Trafficking		Inflammatory Disease		Infectious Diseases		Inflammatory Response		Cell-To-Cell Signaling and Interaction			Immunological Disease		Antimicrobial Response
BST2	6.033	Cellular Movement		Infectious Diseases		Inflammatory Response		Cell Signaling		Antimicrobial Response		Immunological Disease
CASP4	6.009	Immune Cell Trafficking		Inflammatory Disease		Infectious Diseases		Inflammatory Response		Cell-To-Cell Signaling and Interaction			Immunological Disease
HMOX1	6.002	Cellular Movement		Immune Cell Trafficking		Inflammatory Disease		Infectious Diseases		Inflammatory Response		Cell-To-Cell Signaling and Interaction			Immunological Disease
PTPN1	6	Cellular Movement		Immune Cell Trafficking		Inflammatory Disease		Infectious Diseases		Cell-To-Cell Signaling and Interaction
TLR3	5.985	Cellular Movement		Immune Cell Trafficking		Inflammatory Disease		Infectious Diseases		Inflammatory Response		Cell-To-Cell Signaling and Interaction
IL15RA	5.935	Cellular Movement		Immune Cell Trafficking		Inflammatory Disease		Inflammatory Response		Cell-To-Cell Signaling and Interaction			Cell-mediated Immune Response
CLEC4A	5.892	Immune Cell Trafficking		Inflammatory Disease		Infectious Diseases		Inflammatory Response		Immunological Disease		Cell-To-Cell Signaling and Interaction			Humoral Immune Response
KCTD19	5.696	Immunological Disease
PARP9	5.63	Cellular Movement		Infectious Diseases		Immunological Disease
LYPD6B	5.476	Organismal Injury and Abnormalities
STAT2	5.326	Cellular Movement		Immune Cell Trafficking		Infectious Diseases		Inflammatory Response		Immunological Disease		Antimicrobial Response		Cell-mediated Immune Response
PARP12	5.25	Infectious Diseases		Immunological Disease
TIMP1	5.2	Cellular Movement		Immune Cell Trafficking		Inflammatory Disease		Infectious Diseases		Inflammatory Response		Cell-To-Cell Signaling and Interaction
IFI35	5.188	Infectious Diseases		Immunological Disease
SAMD9	5.154	Infectious Diseases		Immunological Disease
IL6	5.099	Cellular Movement		Immune Cell Trafficking		Infectious Diseases		Inflammatory Response		Cell-To-Cell Signaling and Interaction			Immunological Disease		Antimicrobial Response		Cell-mediated Immune Response
HSP90AB1	4.9	Cellular Movement		Immune Cell Trafficking		Infectious Diseases		Immunological Disease
PSME1	4.78	Immune Cell Trafficking		Inflammatory Response		Cell-To-Cell Signaling and Interaction			Immunological Disease
KCNJ2	4.716	Cell-To-Cell Signaling and Interaction
NR4A3	4.702	Immune Cell Trafficking		Inflammatory Disease		Inflammatory Response		Immunological Disease
IL1B	4.614	Cellular Movement		Immune Cell Trafficking		Inflammatory Disease		Infectious Diseases		Inflammatory Response		Cell-To-Cell Signaling and Interaction			Humoral Immune Response			Cell Signaling
PLSCR1	4.594	Immune Cell Trafficking		Inflammatory Disease		Inflammatory Response		Cell-To-Cell Signaling and Interaction			Immunological Disease		Antimicrobial Response
C3AR1	4.558	Cellular Movement		Immune Cell Trafficking		Inflammatory Disease		Infectious Diseases		Inflammatory Response		Cell-To-Cell Signaling and Interaction			Immunological Disease
TRIM21	4.539	Immune Cell Trafficking		Inflammatory Disease		Infectious Diseases		Inflammatory Response		Immunological Disease
RHBDL3	4.325	Organismal Injury and Abnormalities
CASP5	4.3	Immune Cell Trafficking		Inflammatory Disease		Inflammatory Response		Immunological Disease
FAM26E	4.207	Organismal Injury and Abnormalities
S100A8	4.12	Cellular Movement		Immune Cell Trafficking		Inflammatory Disease		Infectious Diseases		Inflammatory Response		Cell-To-Cell Signaling and Interaction			Antimicrobial Response
PARP11	4.094	Infectious Diseases
MLKL	4.042	Immune Cell Trafficking		Organismal Injury and Abnormalities
HIF1A	3.96	Cellular Movement		Immune Cell Trafficking		Inflammatory Disease		Infectious Diseases		Inflammatory Response		Cell-To-Cell Signaling and Interaction			Immunological Disease		Cell-To-Cell Signaling and Interaction			Immunological Disease
TNFSF13B	3.898	Cellular Movement		Immune Cell Trafficking		Inflammatory Disease		Inflammatory Response		Cell-To-Cell Signaling and Interaction			Immunological Disease		Humoral Immune Response
CASP1	3.864	Cellular Movement		Immune Cell Trafficking		Inflammatory Disease		Infectious Diseases		Inflammatory Response		Cell-To-Cell Signaling and Interaction			Immunological Disease		Cell-mediated Immune Response
SNX10	3.835	Infectious Diseases
PARP10	3.816	Organismal Injury and Abnormalities
IL18BP	3.802	Cellular Movement		Immune Cell Trafficking		Inflammatory Disease		Inflammatory Response		Immunological Disease		Cell-mediated Immune Response
CCR1	3.748	Cellular Movement		Immune Cell Trafficking		Immune Cell Trafficking		Inflammatory Disease		Infectious Diseases		Inflammatory Response		Cell-To-Cell Signaling and Interaction			Immunological Disease
MEFV	3.73	Immune Cell Trafficking		Inflammatory Disease		Inflammatory Response		Immunological Disease
LDLR	3.715	Immune Cell Trafficking		Inflammatory Disease		Infectious Diseases		Inflammatory Response		Cell-To-Cell Signaling and Interaction			Humoral Immune Response
MYD88	3.664	Cellular Movement		Immune Cell Trafficking		Inflammatory Disease		Infectious Diseases		Inflammatory Response		Cell-To-Cell Signaling and Interaction			Immunological Disease		Antimicrobial Response		Humoral Immune Response			Cell-mediated Immune Response
SLC31A2	3.638	Organismal Injury and Abnormalities			Cellular Function and Maintenance
IRF1	3.637	Immune Cell Trafficking		Inflammatory Disease		Infectious Diseases		Inflammatory Response		Cell-To-Cell Signaling and Interaction			Humoral Immune Response			Cell-mediated Immune Response			Cell Signaling
HK3	3.613	Immune Cell Trafficking		Immunological Disease
P2RY6	3.6	Cellular Movement		Immune Cell Trafficking		Infectious Diseases		Inflammatory Response		Cell-To-Cell Signaling and Interaction			Cell Signaling
SMPDL3A	3.6	Organismal Injury and Abnormalities
SERPINB1	3.593	Cellular Movement		Immune Cell Trafficking		Infectious Diseases		Inflammatory Response
STC2	3.56	Organismal Injury and Abnormalities			Cellular Function and Maintenance			Cell Signaling
TRIM69	3.528	Immune Cell Trafficking
FPR3	3.496	Inflammatory Disease		Cellular Function and Maintenance			Connective Tissue Disorders
HK2	3.43	Immune Cell Trafficking		Immunological Disease
PSMB10	3.393	Immune Cell Trafficking		Inflammatory Response		Cell-To-Cell Signaling and Interaction			Immunological Disease
PPID	3.385	Cellular Movement		Immune Cell Trafficking		Inflammatory Disease		Inflammatory Response		Immunological Disease
CD80	3.333	Cellular Movement		Immune Cell Trafficking		Inflammatory Disease		Infectious Diseases		Inflammatory Response		Cell-To-Cell Signaling and Interaction			Humoral Immune Response			Cell-mediated Immune Response
TNFSF10	3.303	Cellular Movement		Immune Cell Trafficking		Inflammatory Disease		Infectious Diseases		Inflammatory Response		Cell-To-Cell Signaling and Interaction			Immunological Disease		Humoral Immune Response
PIM1	3.281	Cellular Movement		Immune Cell Trafficking		Inflammatory Disease		Inflammatory Response		Humoral Immune Response			Cell-mediated Immune Response
NBN	3.216	Immune Cell Trafficking		Inflammatory Disease		Inflammatory Response		Immunological Disease		Humoral Immune Response			Cell-mediated Immune Response
S100A9	3.2	Cellular Movement		Immune Cell Trafficking		Inflammatory Disease		Infectious Diseases		Inflammatory Response		Cell-To-Cell Signaling and Interaction			Antimicrobial Response		Cell Signaling
IRF8	3.2	Cellular Movement		Immune Cell Trafficking		Inflammatory Disease		Infectious Diseases		Inflammatory Response		Cell-To-Cell Signaling and Interaction			Immunological Disease		Antimicrobial Response		Humoral Immune Response			Cell-mediated Immune Response
STARD4	3.185	Organismal Injury and Abnormalities
SPATS2L	3.148	Inflammatory Disease		Infectious Diseases		Inflammatory Response		Immunological Disease
TRIM14	3.143	Infectious Diseases		Inflammatory Response
PRRG4	3.139	Organismal Injury and Abnormalities
CCL28	3.118	Cellular Movement		Immune Cell Trafficking		Inflammatory Disease		Inflammatory Response		Cell-To-Cell Signaling and Interaction			Cell-mediated Immune Response
TRIM5	3.109	Infectious Diseases		Inflammatory Response		Immunological Disease		Antimicrobial Response		Cell Signaling
DNPEP	3.072	Organismal Injury and Abnormalities
IRF5	3.041	Cellular Movement		Immune Cell Trafficking		Inflammatory Disease		Infectious Diseases		Cell-To-Cell Signaling and Interaction			Immunological Disease		Antimicrobial Response		Humoral Immune Response
SERPINA1	3.02	Cellular Movement		Immune Cell Trafficking		Inflammatory Disease		Infectious Diseases		Inflammatory Response		Cell-To-Cell Signaling and Interaction			Immunological Disease		Humoral Immune Response
RGS1	3.012	Cellular Movement		Immune Cell Trafficking		Inflammatory Disease		Inflammatory Response		Cell-To-Cell Signaling and Interaction			Immunological Disease		Humoral Immune Response			Cell-mediated Immune Response
CRYM	3.01	Organismal Injury and Abnormalities
MT4	2.991	Organismal Injury and Abnormalities
PSME2	2.991	Immune Cell Trafficking		Infectious Diseases		Inflammatory Response		Cell-To-Cell Signaling and Interaction			Immunological Disease		Antigen Presentation
GZMB	2.939	Cellular Movement		Immune Cell Trafficking		Inflammatory Disease		Inflammatory Response		Cell-To-Cell Signaling and Interaction
DNAJA1	2.911	Cellular Movement		Immune Cell Trafficking		Infectious Diseases
SMCHD1	2.9	Organismal Injury and Abnormalities			Immunological Disease
NAPA	2.898	Immune Cell Trafficking		Inflammatory Disease		Inflammatory Response		Immunological Disease
TLR4	2.886	Cellular Movement		Immune Cell Trafficking		Inflammatory Disease		Infectious Diseases		Inflammatory Response		Cell-To-Cell Signaling and Interaction			Immunological Disease		Antimicrobial Response		Humoral Immune Response			Cell Signaling
RIPK2	2.879	Cellular Movement		Immune Cell Trafficking		Inflammatory Disease		Infectious Diseases		Cell-To-Cell Signaling and Interaction			Humoral Immune Response			Cell-mediated Immune Response
LGALS8	2.851	Cellular Movement		Immune Cell Trafficking		Cell-To-Cell Signaling and Interaction
MED17	2.804	Organismal Injury and Abnormalities			Infectious Diseases
TEX261	2.794	Immune Cell Trafficking		Organismal Injury and Abnormalities
CNP	2.741	Cellular Movement		Immune Cell Trafficking		Infectious Diseases		Inflammatory Response		Cell Signaling
LACTB	2.737	Organismal Injury and Abnormalities
CD86	2.731	Cellular Movement		Immune Cell Trafficking		Inflammatory Disease		Infectious Diseases		Inflammatory Response		Cell-To-Cell Signaling and Interaction			Immunological Disease		Antimicrobial Response		Humoral Immune Response			Cell-mediated Immune Response
LPCAT2	2.705	Organismal Injury and Abnormalities
PLEK	2.676	Organismal Injury and Abnormalities			Cell-To-Cell Signaling and Interaction			Immunological Disease
UPP1	2.672	Inflammatory Disease		Inflammatory Response
FCAR	2.65	Cellular Movement		Immune Cell Trafficking		Inflammatory Disease		Inflammatory Response		Cell-To-Cell Signaling and Interaction			Immunological Disease
MKNK1	2.639	Immune Cell Trafficking		Infectious Diseases
GIMAP2	2.625	Organismal Injury and Abnormalities			Immunological Disease
CHSY1	2.616	Immune Cell Trafficking		Inflammatory Disease		Inflammatory Response		Immunological Disease
HMGCS1	2.607	Organismal Injury and Abnormalities			Infectious Diseases
IFI16	2.599	Immune Cell Trafficking		Inflammatory Response		Cell-To-Cell Signaling and Interaction			Immunological Disease		Antimicrobial Response
SLC6A7	2.587	Organismal Injury and Abnormalities
STX16	2.576	Cell Cycle
CXCL13	2.558	Cellular Movement		Immune Cell Trafficking		Inflammatory Disease		Infectious Diseases		Inflammatory Response		Cell-To-Cell Signaling and Interaction			Immunological Disease		Antimicrobial Response		Humoral Immune Response			Cell-mediated Immune Response
CLEC2B	2.557	Inflammatory Disease		Infectious Diseases		Inflammatory Response		Immunological Disease
CNDP2	2.547	Cellular Movement		Immune Cell Trafficking
PSMF1	2.536	Organismal Injury and Abnormalities			Immunological Disease
GFPT2	2.531	Organismal Injury and Abnormalities
FAM49A	2.523	Organismal Injury and Abnormalities
RASSF4	2.523	Immune Cell Trafficking		Immunological Disease
C3	2.497	Cellular Movement		Immune Cell Trafficking		Inflammatory Disease		Infectious Diseases		Inflammatory Response		Cell-To-Cell Signaling and Interaction			Immunological Disease		Humoral Immune Response
SERPINF2	2.485	Immune Cell Trafficking		Inflammatory Response		Cell-To-Cell Signaling and Interaction			Cell Signaling
ANXA3	2.479	Cellular Movement		Inflammatory Response		Cell-To-Cell Signaling and Interaction			Immunological Disease		Antimicrobial Response
CBR1	2.459	Immune Cell Trafficking		Inflammatory Disease		Inflammatory Response		Immunological Disease
CDKN2B	2.45	Inflammatory Response		Cell-To-Cell Signaling and Interaction			Immunological Disease		Humoral Immune Response
SLC11A2	2.448	Immune Cell Trafficking		Cellular Development
TMX1	2.447	Immune Cell Trafficking
STBD1	2.442	Organismal Injury and Abnormalities
SIDT1	2.433	Organismal Injury and Abnormalities
CSRNP1	2.432	Organismal Injury and Abnormalities
THTPA	2.425	Immune Cell Trafficking		Organismal Survival
CHMP5	2.414	Immune Cell Trafficking		Organismal Injury and Abnormalities			Infectious Diseases
NOD2	2.412	Cellular Movement		Immune Cell Trafficking		Inflammatory Disease		Infectious Diseases		Inflammatory Response		Cell-To-Cell Signaling and Interaction			Immunological Disease		Antimicrobial Response		Humoral Immune Response
SLC35B4	2.397	Organismal Injury and Abnormalities
TMEM173	2.387	Immune Cell Trafficking		Inflammatory Disease		Infectious Diseases		Immunological Disease		Antimicrobial Response
UBFD1	2.384	Organismal Injury and Abnormalities
PSMA6	2.375	Immune Cell Trafficking		Infectious Diseases		Inflammatory Response		Immunological Disease
SEMA7A	2.331	Immune Cell Trafficking		Infectious Diseases		Inflammatory Response		Immunological Disease
SUV420H2	2.3	Organismal Injury and Abnormalities
BAK1	2.29	Immune Cell Trafficking		Inflammatory Disease		Infectious Diseases		Inflammatory Response		Cell-To-Cell Signaling and Interaction			Immunological Disease		Antimicrobial Response		Cell Signaling
IGSF6	2.289	Organismal Injury and Abnormalities
PSMA4	2.259	Immune Cell Trafficking
NAGK	2.256	Inflammatory Disease		Inflammatory Response		Immunological Disease
HSPE1	2.242	Immune Cell Trafficking		Inflammatory Disease		Immunological Disease
STAP1	2.241	Organismal Injury and Abnormalities
KARS	2.233	Cellular Movement		Infectious Diseases
PML	2.198	Cellular Movement		Immune Cell Trafficking		Infectious Diseases		Inflammatory Response		Cell-To-Cell Signaling and Interaction
HSPD1	2.192	Cellular Movement		Immune Cell Trafficking		Inflammatory Disease		Infectious Diseases		Inflammatory Response		Cell-To-Cell Signaling and Interaction			Immunological Disease		Humoral Immune Response
GIMAP8	2.162	Organismal Injury and Abnormalities			Immunological Disease
PRF1	2.154	Cellular Movement		Immune Cell Trafficking		Inflammatory Disease		Infectious Diseases		Inflammatory Response		Cell-To-Cell Signaling and Interaction			Immunological Disease		Antimicrobial Response		Humoral Immune Response			Cell-mediated Immune Response
CREM	2.15	Immune Cell Trafficking		Immunological Disease
CCSAP	2.141	Organismal Injury and Abnormalities
CD164	2.129	Immune Cell Trafficking		Infectious Diseases
IMPG1	2.126	Cell-To-Cell Signaling and Interaction
USP25	2.121	Cellular Movement		Immune Cell Trafficking		Inflammatory Response		Immunological Disease		Antimicrobial Response
GADD45B	2.113	Immune Cell Trafficking		Inflammatory Disease		Inflammatory Response		Immunological Disease		Humoral Immune Response			Cell-mediated Immune Response
PSMA5	2.111	Immune Cell Trafficking		Infectious Diseases
EDNRB	2.104	Cellular Movement		Immune Cell Trafficking		Inflammatory Disease		Inflammatory Response
NLRC5	2.09	Infectious Diseases		Inflammatory Response		Immunological Disease
SQRDL	2.079	Organismal Injury and Abnormalities
CYBB	2.079	Cellular Movement		Immune Cell Trafficking		Inflammatory Disease		Infectious Diseases		Inflammatory Response		Cell-To-Cell Signaling and Interaction			Immunological Disease
NAIP	2.075	Immune Cell Trafficking		Inflammatory Disease		Inflammatory Response		Antimicrobial Response
PSMA3	2.055	Immune Cell Trafficking		Infectious Diseases
RPF2	2.039	Organismal Injury and Abnormalities
FCGR2B	2.038	Cellular Movement		Immune Cell Trafficking		Inflammatory Disease		Infectious Diseases		Inflammatory Response		Cell-To-Cell Signaling and Interaction			Immunological Disease		Humoral Immune Response
PIK3AP1	2.038	Immune Cell Trafficking		Inflammatory Response		Immunological Disease		Humoral Immune Response
OGFR	2.036	Organismal Injury and Abnormalities
SLFN12	2.03	Organismal Injury and Abnormalities			Infectious Diseases		Immunological Disease
TCP1	2.027	Immune Cell Trafficking		Cell-To-Cell Signaling and Interaction
FAS	2.026	Cellular Movement		Immune Cell Trafficking		Inflammatory Disease		Infectious Diseases		Inflammatory Response		Cell-To-Cell Signaling and Interaction			Immunological Disease		Antimicrobial Response		Humoral Immune Response			Cell-mediated Immune Response
Supplementary Table 3B
Gene symbol	Fold induction M3						Associated Functions
GPC1	10.464	Cell Death and Survival		Cellular Growth and Proliferation			Cell Cycle
E2F7	5.663	Cell Death and Survival		Cellular Growth and Proliferation			Cell Cycle
NEK2	5.593	Cellular Movement		Cell Death and Survival		Cellular Growth and Proliferation			Cell Signaling		Cell Cycle
OIP5	5.501	Organismal Injury and Abnormalities
DLGAP5	5.049	Cell Cycle
HNF4G	5	Gene Expression
E2F8	4.933	Cell Death and Survival		Gene Expression		Cell Cycle
IGF2BP3	4.77	Cell Death and Survival		Gene Expression
KIF2C	4.657	DNA Replication, Recombination, and Repair				Cell Cycle
DEPDC1B	4.598	Organismal Injury and Abnormalities
CDK1	4.513	Cellular Movement		Cell Death and Survival		Immunological Disease		DNA Replication, Recombination, and Repair				Gene Expression		Cell Cycle
UHRF1	4.385	Cell Death and Survival		DNA Replication, Recombination, and Repair				Gene Expression		Cell Cycle
CENPE	4.353	Cell Death and Survival		DNA Replication, Recombination, and Repair				Cell Cycle
EXO1	4.263	Cell Death and Survival		DNA Replication, Recombination, and Repair				Cell Cycle
RACGAP1	4.228	Cell Death and Survival		DNA Replication, Recombination, and Repair				Cell Cycle
CENPH	4.186	Cell Cycle
CDCA8	4.034	DNA Replication, Recombination, and Repair				Cell Cycle
KLK15	4	Organismal Injury and Abnormalities
TOP2A	3.989	Cell Death and Survival		Inflammatory Disease		DNA Replication, Recombination, and Repair				Gene Expression		Cell Cycle
KIF23	3.887	DNA Replication, Recombination, and Repair				Cell Cycle
CDCA3	3.85	Organismal Injury and Abnormalities
PLK1	3.728	Cell Death and Survival		Immunological Disease		DNA Replication, Recombination, and Repair				Cell Cycle
CDKN3	3.639	Cell Death and Survival		DNA Replication, Recombination, and Repair				Cell Cycle
RASSF6	3.494	Cell Death and Survival		DNA Replication, Recombination, and Repair				Cell Cycle
CENPF	3.413	Cell Death and Survival		DNA Replication, Recombination, and Repair				Gene Expression		Cell Cycle
CENPN	3.343	Organismal Injury and Abnormalities
MCM10	3.322	Cell Death and Survival		DNA Replication, Recombination, and Repair				Cell Cycle
CENPA	3.307	Cell Death and Survival		DNA Replication, Recombination, and Repair				Cell Cycle
BIK	3.302	Cell Death and Survival		DNA Replication, Recombination, and Repair				Cell Cycle
RBP2	3.2	Tissue Development
GUCA2A	3.1	Cell Death and Survival
CCNE1	3.053	Cell Death and Survival		DNA Replication, Recombination, and Repair				Gene Expression		Cell Cycle
KIFC1	3.027	Cell Death and Survival		DNA Replication, Recombination, and Repair				Cell Cycle
AIPL1	3.026	Cell Death and Survival
SAG	2.927	Organismal Injury and Abnormalities
PTTG1	2.842	Cell Death and Survival		Gene Expression		Cell Cycle
HIST2H2AB	2.812	Organismal Injury and Abnormalities
HIST1H2AJ	2.771	Organismal Injury and Abnormalities
KNTC1	2.74	Organismal Injury and Abnormalities			Cell Cycle
A1CF	2.7	Organismal Injury and Abnormalities
SLC6A4	2.6	Cellular Movement		Inflammatory Disease		Infectious Diseases		Cell Cycle
ADAMDEC1	2.6	Organismal Injury and Abnormalities
E2F1	2.559	Cell Death and Survival		Inflammatory Response		DNA Replication, Recombination, and Repair				Gene Expression		Cell Cycle
CKAP2L	2.557	Organismal Injury and Abnormalities
CXCR3	2.511	Immune Cell Trafficking		Cell Death and Survival		Inflammatory Response
EPCAM	2.5	Cell Death and Survival		Cellular Growth and Proliferation			Cell Cycle
CCNO	2.439	Organismal Injury and Abnormalities			Cell Cycle
KCNK13	2.425	Organismal Injury and Abnormalities
KPNA2	2.415	Cell Death and Survival
SMC2	2.333	Organismal Injury and Abnormalities			Cell Cycle
STIL	2.321	Cell Death and Survival		Cell Cycle
KLRD1	2.311	Cell Death and Survival		Cell-To-Cell Signaling and Interaction
SIGLEC6	2.277	Organismal Injury and Abnormalities
CST7	2.252	Organismal Injury and Abnormalities
CELF3	2.226	Organismal Injury and Abnormalities
HIST1H1D	2.207	Organismal Injury and Abnormalities
HELLS	2.159	Cell Death and Survival		Immunological Disease		Cell Cycle
MCM7	2.092	Cell Death and Survival		Cell Cycle
Supplementary Table 3C
Gene symbol	Fold induction at day 9	Fold induction at M3	Associated Functions
STAP1	2.241	2.132	cell movement of leukocytes,			inflammatory response		cell movement
CD70	2.278	2.485	Viral Infection	apoptosis	proliferation of lymphocytes			response of CD8+ T lymphocyte
FASLG	2.311	2.593	replication of virus		Viral Infection		apoptosis	activation of T lymphocytes			inflammatory response		cell movement
FDCSP	2.397	2.104	cell death
IRF9	2.74	2	replication of virus		Viral Infection		binding of interferon-stimulated response element				transcription
MYBPH	3.309	3.197	Viral Infection		viral life cycle		cancer
NDC80	3.405	4.335	cell death	apoptosis
PMAIP1	3.443	2.479	antiviral response		cell death of immune cells		apoptosis
PSMB9	3.528	2	Viral Infection		activation of antigen presenting cells
BARD1	3.78	2.206	cell death	apoptosis	fragmentation of DNA
STX11	4.563	2.298	Viral Infection		activation of T lymphocytes			activation of CD8+ T lymphocyte			cell-mediated response
TFEC	4.851	2.217	cell death
CCR5	4.862	2.958	Viral Infection		cell death of immune cells			NK cell migration		apoptosis	cell movement of T lymphocytes			replication of HIV-1		inflammatory response		cell movement
APOBEC3H	5.56	2.483	antiviral response		viral life cycle
CD38	6.247	2.074	Viral Infection		cell death of immune cells			apoptosis		activation of cells		immune response of cells			inflammatory response		cell movement		migration of cells		transcription	HIV infection
PARP14	6.282	2.165	cell death of immune cells	apoptosis	cell viability
FFAR3	6.893	3.455	cell death	innate immune response		apoptosis		activation of cells		fragmentation of DNA		activation of cells		apoptosis	cell death
EIF2AK2	7.239	2.266	antiviral response		Viral Infection		innate immune response		apoptosis	antiviral response of cells			immune response of cells		cell movement		transcription
CCL3	7.293	4.903	replication of virus	Viral Infection		apoptosis	attraction of antigen presenting cells			immune response of cells		inflammatory response		cell movement
GPC1	7.322	10.464	cell death	cell movement
DRAM1	7.334	2.179	cell death	apoptosis	cell movement
PLAC8	8.068	2.825	antimicrobial response		apoptosis	transcription
STAT1	8.229	2.927	antiviral response		Viral Infection		innate immune response		apoptosis	antiviral response of cells		binding of interferon-stimulated response element				immune response of cells		inflammatory response			inflammatory response
ISG20	8.557	2.552	antiviral response		Viral Infection
IRF7	10.906	2.739	antiviral response		replication of virus		Viral Infection		innate immune response		apoptosis	type I interferon response		immune response of cells		cell movement
DTX3L	11.338	2.702	cancer
IFIH1	13.976	2.431	antiviral response		Viral Infection		innate immune response			apoptosis		interferon response		antiviral response of cells		immune response of cells		cell-mediated response
DDX58	14.684	2.93	antiviral response		Viral Infection		innate immune response		apoptosis		interferon response		antiviral response of cells			immune response of cells			cell movement
FAM26F	14.921	2.274	metastasis
KCTD14	15.243	4	cancer
IFI27	15.841	5.728	Viral Infection	apoptosis	transcription
IDO1	23.079	2.48727	Cellular Movement		Immune Cell Trafficking			Cell Death and Survival			Inflammatory Disease		Infectious Diseases		Inflammatory Response
GCH1	23.615	2.874	cell death	cell viability
CXCL9	24.435	9.417	Viral Infection		attraction of Th0 lymphocytes			inflammatory response		cell movement
OAS2	25.135	6.145	antiviral response		Viral Infection		antimicrobial response
MX2	34.413	6.82	antiviral response		antimicrobial response		Viral Infection		delay in initiation of interphase			cell cycle progression		cancer
IFNG	36	6	antiviral response		Viral Infection		cell death		stimulation of natural killer cells	innate immune response		binding of interferon-stimulated response element				NK cell migration	apoptosis	recruitment of T lymphocytes			immune response of cells		apoptosis	recruitment of T lymphocytes			immune response of cells
BCL2L14	37.352	4.532	cell death	apoptosis	cell death of connective tissue cells
IFI44L	37.741	12.351	Immunological Disease		cancer of cells		Organismal Injury and Abnormalities
OAS1	37.955	4.502	antiviral response		Viral Infection		viral life cycle		cell death	apoptosis	binding of interferon-gamma activated sequence
IFIT2	43.951	4.402	antiviral response		Viral Infection		cell death	innate immune response		apoptosis	cell movement
IFIT3	44.602	5.5	antiviral response		Viral Infection		cell death	apoptosis
IFIT1	50.629	7.208	antiviral response		Viral Infection		viral life cycle
CCL8	56.378	4.666	antiviral response		Viral Infection		viral life cycle		NK cell migration		cell movement of T lymphocytes			chemotaxis of T lymphocytes			inflammation of organ		inflammatory response			activation of myeloid cells
CXCL10	58.729	6.017	antiviral response		Viral Infection		viral life cycle		cell death	stimulation of natural killer cells			attraction of plasmacytoid dendritic cells				NK cell migration		migration of plasmacytoid dendritic cells			immune response of cells		inflammation of organ		inflammatory response		cell-mediated response
MX1	66.2	5	antiviral response		Viral Infection		viral life cycle		cell death			cell death of immune cells		apoptosis	inflammation of organ		inhibition of virus
CMPK2	68.988	3	neoplasia of cells		cancer of cells
OASL	73.876	10.371	Viral Infection				Viral Infection		viral life cycle		response of lymphatic system cells				response of lymphocytes		T cell response		response of CD8+ T lymphocyte
ISG15	112.447	16.764	Viral Infection		viral life cycle		cell death	innate immune response		apoptosis	immune response of cells		inflammatory response
CXCL11	123	10.323	Viral Infection		cell death		stimulation of natural killer cells			attraction of plasmacytoid dendritic cells				cell movement of T lymphocytes			cell movement of T lymphocytes
RSAD2	129.774	14.736	Viral Infection				viral life cycle			differentiation of lymphatic system cells
